# Supplementary material for: Epidemiological and Molecular Surveillance of Multiresistant Citrobacter freundii Complex in a Tertiary Care Hospital: A Retrospective Cohort Study
Source: J Infect Dis. 2026 Feb 4;233(5):e1181–92. doi: 10.1093/infdis/jiag066 (PMC13175611; doi:10.1093/infdis/jiag066)
Supplement: jiag066_Supplementary_Data [file jiag066_supplementary_data.zip]

Archive with 7 entries (7 files):
- Figure S1 .eps
- Figure S2.eps
- Figure S3.eps
- Figure S4.eps
- Figure S5.eps
- Supplementary material.docx
- Table S1.xlsx
