# Supplementary material for: Epidemiological and Molecular Surveillance of Multiresistant Citrobacter freundii Complex in a Tertiary Care Hospital: A Retrospective Cohort Study
Source: J Infect Dis. 2026 Feb 4;233(5):e1181–92. doi: 10.1093/infdis/jiag066 (PMC13175611; doi:10.1093/infdis/jiag066)
Supplement: jiag066_Supplementary_Data [file jiag066_supplementary_data.zip › Table S1.xlsx]

## Sheet: Feuil1
num_ID	MALDITOF	Species (ANI)	ST	ST_gene_difference	Plasmid replicon type and percentage identity (100% unless otherwise indicated)	Beta-lactam	Beta-lactamase (excluding carbapenemase) genes associated with Inc plasmids types	Plasmid Length of Beta-lactamase (excluding carbapenemase) genes	Carbapanemase genes associated with Inc plasmids types	Length of carbapenemase Inc plasmids types	Chromosomal beta-lactamase genes	Quinolones	Aminoglycosides	Chloramphenicol	Tetracycline/doxycycline	Trimethoprim	Sulfamethoxazole	Rifampicin	Macrolides	Colistin	Fosfomycin	Types of clonal clusters	Type of putative transmission
1255	C. freundii/braakii	C. freundii	396		99.59% IncM1, 98.49% IncQ1, pKPC_CAV1321	blaOXA-48, blaCTX-M-14b,blaCMY-78	IncM1-blaCTX-M-14b	64688	IncM1-blaOXA-48	64688	blaCMY-78	qnrB6, qnrS1	aph(3'')-Vla, aadA16, aac(6'')-Ib-cr, aph(3)-Vlb		tet(A)	dfrA27	sul1	ARR-3					Putative plasmids
1450	C. freundii/braakii	C. freundii	22		IncX3	blaNDM-5, blaCTX-M-15, blaOXA-1, blaCMY-48			IncX3-blaNDM-5	22055	blaCTX-M-15, blaOXA-1, blaCMY-48	qnrB1	aadA1, aac(3)-IIa, aac(6')-Ib-cr	catB3, catA2,	tet(A), tet(D)	dfrA1, dfrA15	sul1						Unlinked
1468	C. freundii/braakii	C. amanolaticus	714		IncQ1, IncX3	blaOXA-181,blaCTX-M-15, blaTEM-1B, blaCdiA	IncQ1-blaTEM-1B		IncX3-blaOXA-181	51206	blaCTX-M-15(no Inc types), blaCdiA	qnrS1	aph(6)-Id, aph(3'')-Ib			dfrA7	sul1,sul2						Putative plasmids
1469	C. freundii/braakii	C. amanolaticus	714		IncX3, IncQ1	blaoOXA-181,blaCTX-M-15, blaTEM-1B,blaCdIA			IncX3-blaOXA-181	51206	blaCTX-M-15, blaTEM-1B,blaCdIA	qnrS1	aph(6)-Id, aph(3'')-Ib			dfrA7	sul1,sul2						Putative plasmids
1484	C. freundii/braakii	C. freundii	8		IncX3, IncFII(Yp), 92.09% IncFII(S)-IncFII(SARC14) 94.84%-IncFIB(pB171) 91.45%	blaOXA-181, blaTEM-2, blaCMY-116*(99.83%)	IncFII(Yp)-blaTEM-2	125354	IncX3-blaOXA-181	50311		qnrS1	aadA1, aac(6')-If, aac(3)-Iia	catA1		dfrA1	sul1,sul2						Putative plasmids
1499	C. freundii/braakii	C. freundii	11		IncX3-ColKP3, 93.63% IncFII(S)-IncFII(SARC14)95%	blaOXA-181, blaTEM-1B,blaCMY-66	IncFII(S)-IncFII(SARC14)-blaTEM-1	144465	IncX3-blaOXA-181	55917	blaCMY-66	qnrB35	aadA1, aac(6')-Ib3, aac(6')-Ib-cr		tet(A)	dfrA15	sul1	ARR-3	mph(A)				Putative plasmids
1500	C. freundii/braakii	C. freundii	163		IncM1	blaOXA-48,blaCTX-M-14b, blaTEM-1B, blaCMY-48	IncM1-blaCTX-M-14b	74756	IncM1-blaOXA-48	74756	blaCMY-48, blaTEM-1B	qnrB6, qnrS1	aph(3'')-Ib, aph(3')-VIb,aadA16, aac(6')-Ib-cr,aac(3)-IId		tet(B)	dfrA27	sul1	ARR-3	mph(A)			cluster8	Putative clonal
1502	C. freundii/braakii	C. freundii	214		IncM1, 99.81% IncN, IncHI1A(NDM-CIT)/IncH1B(pNDM-CIT) 99.07%	blaOXA-48,blaVIM-1,blaCTX-M-14b,blaCMY-48	IncM1-blaCTX-M-14b	74734	IncM1-blaOXA-48; IncN-blaVIM-1	74734; 46508	blaCMY-48	qnrS1, qnrB2	aph(3'')-Ib, aph(3')-VIb,aadA1, aac(6')-Ib3		tet(A)		sul1						Putative plasmids
1504	C. freundii/braakii	C. freundii	163		IncM1	blaOXA-48,blaCTX-M-14b,blaTEM-1B,blaCMY-48	IncM1-blaCTX-M-14b	74733	IncM1-blaOXA-48	74733	blaTEM-1B,blaCMY-48	qnrS1, qnrB6	aadA16, aac(3)-IId,aac(6')-Ib-cr, aac(3)-IIa, aph(3'')-Id ,aph(3')-VIb		sul1,sul2	dfrA27	sul1	ARR-3	mph(A)			cluster8	Putative clonal
1510	C. freundii/braakii	C. portucalensis	421		IncM1, 91.45% IncFIB(Pb171), 84.29% Col440II-Col(pHAD28) 91.6%	blaOXA-48,blaCTX-M-14b,blaCMY-40	IncM1-blaCTX-M-14b	68344	IncM1-blaOXA-48	68344	blaCMY-40	qnrS1, qnrB9	aph(3'')-Ib ,aph(3')-VIb										Putative plasmids
1532	C. freundii/braakii	C. freundii	18		IncHI2/IncHI2A, IncR, IncC	blaNDM-1,blaCTX-M-15, blaOXA-10, blaOXA-1, blaTEM-1B, blaCMY-4,blaCMY-117	IncHI2/IncHI2A-blaCTX-M-15-blaTEM-1B-blaOXA-1; IncC-blaOXA-10-blaCMY-4	314312;169081	IncC-blaNDM-1	169081	blaCTX-M-15, blaCMY-117	qnrB1	aph(3'')-Ib ,aph(3')-VIb, aph(3')-VI, Arm(A),aadA5, aadA1, aph(6)-Id,aac(3)-IIa, aac(6')-Ib-cr	catB3, catA1,cmlA1	tet(A)	dfrA17,dfrA14	sul1,sul2	ARR-2	msr(E), mph(E)			cluster3	Putative clonal
1553	C. freundii/braakii	C. freundii	992		IncM1, 98.66% IncX1-IncX3 80.59%, IncFII(pRSB107) 96.18%	blaOXA-48, blaCTX-M-14b, blaCMY-48* (99.3%)	IncM1-blaCTX-M-14b	69070			blaCTX-M-14b, blaCMY-48, blaOXA-48 (no Inc Types)	qnrS1	aph(3'')-Ib, aph(3')-VIb		tet(A)	dfrA14	sul2		mph(A)				Putative plasmids
1575	C. freundii/braakii	C. freundii	415		IncR, IncL, 99.57% IncFII(Yp)-IncFIB(pB171) 91.76%, IncHI1A(NDM-CIT)/IncH1B(pNDM-CIT)	blaOXA-48,blaCTX-M-3, blaOXA-1,blaTEM-1B, blaDHA-1, blaCMY-51, blaCMY-48	IncR-blaOXA-1,blaDHA-1; IncFII(Yp)-IncFIB(pB171)-blaTEM-1B	43499; 160506	IncL-blaOXA-48	65673	blaCTX-M-3, blaCMY-48, blaCMY-51	qnrB4	aac(6')-Ib-cr, aac(3)-Iid	catB3			sul1	ARR-3	mph(A)				Unlinked
1579	C. freundii/braakii	C. freundii	112		IncM1, IncFII(Cf)	blaOXA-48, blaCTX-M-14b, blaCMY-75	IncM1-CTX-M-14b	74251	IncM1-blaOXA-48	74251	blaCMY-75	qnrS1	aph(3'')-Ib, aph(3')-Vib										Putative plasmids
1603	C. freundii/braakii	C. freundii	214		IncM1, IncHI1A(NDM-CIT)/IncH1B(pNDM-CIT), 98.75% IncFIB(K)-IncFII(Yp) 99.57%	blaOXA-48, blaCTX-M-14b, blaCMY-48	IncM1-CTX-M-14b	81033	IncM1-blaOXA-48	81033	blaCMY-48, blaOXA-48 (no Inc Types)	qnrB2,qnrS1	aph(3'')-Ib, aph(3')-Vib										Putative plasmids
1891	C. freundii/braakii	C. werkmanii	20		IncFII(Pama1167-NDM-5) 73.63%, IncFII(pRSB107) 73.63%	blaKPC-3 ,blaCMY-98					blaKPC-3,blaCMY-98	qnrB34											Unlinked
1894	C. freundii/braakii	C. freundii	19		NA	blaCTX-M-15,blaOXA-1, bla CMY-152					blaCTX-M-15,blaOXA-1, blaCMY-152	qnrB1	aac(6')-Ib-cr, aac(3)-IIa,	catB3	tet(A)	dfrA14						cluster9	Putative clonal
1895	C. freundii/braakii	C. braakii	120		NA	blaOXA-1, bla CMY-101					blaOXA-1, blaCMY-101		aac(6')-Ib-cr, aph(3'')-Ib, aph(6)-Id	catB3, catA2	tet(D)	dfrA12	sul1,sul2	ARR-3					Unlinked
1897	C. freundii/braakii	C. portucalensis	707 ou 172-2LV	fad_277*, mdh_7*	IncHI2/IncHI2A	blaCTX-M-15, blaOXA-1, blaTEM-1B,blaCMY-80	IncHI2/IncHI2A-blaCTX-M-15-blaOXA-1-blaTEM-1B	346435			blaCMY-80	qnrB17, qnrB1	aac(6')-Ib-cr, aph(3'')-Ib, aph(6)-Id, aph(3'')-IIa,aac(3)-IIa, aadA1	catB3, catA1	tet(A)	dfrA14	sul2						Putative plasmids
1898	C. freundii/braakii	C. freundii	new ST (1)	near ST412	Incl1-(Alpha)	blaCTX-M-1, blaCMY-85	IncI1-I(Alpha)-blaCTX-M-1	122631			blaCMY-85		aadA1		tet(A)	dfrA1	sul1,sul3		mef(B)				Unlinked
1899	C. freundii/braakii	C. freundii	114		NA	blaCTX-M-15, blaOXA-1, blaCMY-48					blaCTX-M-15, blaOXA-1, blaCMY-48	qnrB1	aadA2,aac(6')-Ib-cr,aac(3)-Iia	catB3	tet(A),tet(D)	dfrA12,dfrA14	sul1,sul2					cluster2	Putative clonal
1900	C. freundii/braakii	C. freundii	114		IncHI2/IncHI2A, IncFIB(pB171) 91.45%	blaCTX-M-15, blaOXA-1,blaCMY-48, blaTEM-1B	IncHI2/IncHI2A-blaCTX-M-15-blaOXA-1-blaTEM-1B	265901			blaCMY-48	qnrB1	aadA1, aph(6)-Id, aph(3'')-Ib, aac(6')-Ib-cr	catB3,catA1			sul2					cluster1	Putative clonal
1901	C. freundii/braakii	C. freundii	98		IncN4	blaCTX-M-15, blaOXA-1, blaCMY-109					blaCTX-M-15, blaOXA-1, blaCMY-109	qnrB1,qnrB38*(99.84%)	aac(3)-IIa, aac(6')-Ib-cr	catB3		dfrA14							Unlinked
1902	C. freundii/braakii	C. freundii	114		IncHI2/IncHI2A-IncFIB(pB171) 91.45%	blaCTX-M-15,blaOXA-1, blaTEM-1B,blaCMY-48	IncHI2/IncHI2A-blaCTX-M-15-blaOXA-1-blaTEM-1B	329678			blaCMY-48	qnrB1	aph(3'')-Ib, aac(6')-Ib-cr, aph(6)-Id,aadA1	catB3, catA2,catA1	tet(D)		sul2					cluster1	Putative clonal
1903	C. freundii/braakii	C. freundii	22		IncFIB(pB171)-IncFII(Yp), IncFII(pKP91)-IncFIA(pBK30683)	blaCTX-M-15, blaCMY-48	IncFIA(pBK30683)/IncFIl(pKP91)-blaCTX-M-15	203871			blaCMY-48, blaCTX-M-15		aph(3'')-Ib, aph(6)-Id				sul2					cluster5	Putative clonal
1904	C. freundii/braakii	C. freundii	114		IncHI2/IncHI2A, IncFIB(pB171) 91.45%	blaCTX-M-15, blaOXA-1, blaTEM-1B, blaCMY-48	IncHI2/IncHI2A-blaCTX-M-15-blaOXA-1-blaTEM-1B	269321			blaCMY-48	qnrB1	aph(3'')-Ib, aph(6)-Id,aadA1,aac(6')-Ib-cr,aac(3)-Iia	catA2, catA1	tet(D)		sul2					cluster1	Putative clonal
1905	C. freundii/braakii	C. portucalensis	870		NA	blaCMY-53					blaCMY-53	qnrB9											Unlinked
1906	C. freundii/braakii	C. freundii	114		IncHI2/IncHI2A, IncFIB(pB171) 91.45%	blaCTX-M-15, blaOXA-1, blaTEM-1B, blaCMY-48	IncHI2/IncHI2A-blaCTX-M-15-blaOXA-1-blaTEM-1B	270478			blaCMY-48,blaCTX-M-15	qnrB1	aph(3'')-Ib, aph(6)-Id,aadA1,aac(6')-Ib-cr, aac(3)-Iia	catA2, catA1,catB3	tet(D)		sul2					cluster1	Putative clonal
1907	C. freundii/braakii	C. freundii	216		IncFII(Cf)	blaTEM-1B, blaTEM-2, blaCMY-48	IncFII(cf)-blaTEM-2	117869			blaCMY-48,blaTEM-1B		aadA1,aac(6')-If, aac(6')-IIa,			dfrA1	sul1						Unlinked
1908	C. freundii/braakii	C. europaeus	97		repB(R1701)	blaCTX-M-15, blaSCO-1, blaTEM-1B, blaCFE-1	repB(R1701)-blaCTX-M-15-blaSCO-1-blaTEM-1B	62769			blaCFE-1	qnrB33	aac(3)-IIa		tet(A)								Unlinked
1909	C. freundii/braakii	C. freundii	22		91.45% IncFIB(pB171)-IncFII(Yp) 99.57%	blaCTX-M-15,blaOXA-1, blaTEM-1B, blaCMY-48	IncFIB(pB171)/IncFII(Yp)-blaCTX-M-15-blaOXA-1-blaTEM-1B	176868			blaCMY-48	qnrB1	aac(3)-IIa, aph(6)-Id, aac(6')-Ib-cr,aph(3'')-Ib,aadA2	catB3		dfrA12	sul2, sul1		mph(A)			cluster5	Putative clonal
1910	C. freundii/braakii	C. freundii	22		91.45% IncFIB(pB171)-IncFII(Yp) 99.57%, IncFII(Cf),pKPC_CAV1321	blaCTX-M-15,blaOXA-1, blaCMY-48,	IncFIB(pB171)-IncFII(Yp)-blaOXA-1	175110			blaCMY-48	qnrA1	aac(3)-IIa, aac(6')-Ib-cr,aadA1	catB3	tet(D)	dfrA1	sul2, sul1	ARR-3,	mph(A)			cluster6	Unlinked
1911	C. freundii/braakii	C. portucalensis	63		90.08% Col(pHAD28)-Col440II 83.57%, 97.19% IncFII(pECLA)-repE(pEh60-7) 93.18%	blaCTX-M-15,blaOXA-1, blaTEM-1B,blaCMY-129					blaCTX-M-15,blaOXA-1, blaTEM-1B,blaCMY-129	qnrB2	aac(6')-Ib-cr,aph(3'')-Ib, aph(6)-Id				sul2						Unlinked
1912	C. freundii/braakii	C. freundii	19		IncHI2/IncHI2A	blaSHV-12,blaTEM-1B, blaDHA-7, blaCMY-152	IncHI2/IncHI2A-blaTEM-1B	280314			blaCMY-152; blaSHV-12 (no Inc Types); blaDHA-7(no Inc Types)	qnrB4	aac(6')-IIc,aph(3'')-Ib, aph(6)-Id	catA2	tet(A)	dfrA19	sul1		ere(A)	mcr9.1			Unlinked
1913	C. freundii/braakii	C. freundii	216		IncQ1	blaTEM-1B, blaCMY-48	IncQ1-blaTEM-1B	21384			blaTEM-1B, blaCMY-48		aac(3)-IIa, aph(6)-Id, aac(6')-Ib-cr,aph(3'')-Ib,aadA1			dfrA1	sul1,sul2		mph(B)			cluster4	Putative clonal
1914	C. freundii/braakii	C. freundii	624		IncFII, pKPC_CAV1321,pENTASO2 84.74%	blaCTX-M-15,blaOXA-1,blaCMY-84	IncFII-blaCTX-M-15-blaOXA-1	87871			blaCMY-84	qnrB38*(99.84%)	aac(3)-IIa, aac(6')-Ib-cr	catB3	tet(A)								Unlinked
1915	C. freundii/braakii	C. freundii	114		IncHI2/IncHI2A, IncFIB(pB171) 91.45%	blaCTX-M-15,blaOXA-1, blaTEM-1B,blaCMY-48	IncHI2/IncHI2A-blaCTX-M-15-blaOXA-1-blaTEM-1B	350552			blaCTX-M-15,blaCMY-48	qnrB1	aac(3)-IIa, aph(6)-Id, aac(6')-Ib-cr,aph(3'')-Ib,aadA1	catA2	tet(D)	dfrA14	sul2					cluster1	Putative clonal
1916	C. freundii/braakii	C. freundii	22		IncFIA(pBK30683)-IncFII(pKP91)-IncFII(Yp)99.57%-IncFIB(pB171)91.45%	blaCTX-M-15, blaOXA-1, blaTEM-1B,blaCMY-48	IncFIA(pBK30683)/IncFII(pKP91)-blaCTX-M-15-blaOXA-1-blaTEM-1B,	349769			blaCMY-48	qnrB1	aac(3)-IId, aph(6)-Id, aac(6')-Ib-cr,aph(3'')-Ib,aadA2	catB3		dfrA12	sul1,sul2		mph(A)			cluster5	Putative clonal
1917	C. freundii/braakii	C. freundii	114		IncHI2/IncHI2A, IncFIB(pB171) 91.45%	blaCTX-M-15,blaOXA-1, blaTEM-1B,blaCMY-48	IncHI2/IncHI2A-blaCTX-M-15-blaOXA-1-blaTEM-1B	269322			blaCMY-48	qnrB1	aac(3)-IIa, aph(6)-Id, aac(6')-Ib-cr,aph(3'')-Ib,aadA1	catA1, catA2	tet(D)		sul2					cluster1	Putative clonal
1918	C. freundii/braakii	C. freundii	116		IncN 99.81%, IncFII 99.62%, IncX4, IncFIB(pB171) 91.45%	blaKPC-2,blaCTX-M-30, blaOXA-9, blaTEM-1A*(99.82%),blaCMY-135	IncN-blaTEM-1A	51430	IncN-blaKPC-2	51430	blaCTX-M-30,blaCMY-135,blaOXA-9 (no Inc Types)	qnrB6	aadA1, aadA16,aac(6')-Ib,aac(6')-Ib-cr			dfrA27		ARR-3					Unlinked
1920	C. freundii/braakii	C. freundii	18		IncHI2/IncHI2A, IncC, IncR	blaCTX-M-15, blaOXA-1, blaOXA-10,blaTEM-1B, blaCMY-117, blaCMY4	IncHI2/IncHI2A-blaCTX-M-15-blaOXA-1-blaTEM-1B ; IncC-blaCMY-4-blaOXA-10	321013;162639			blaCTX-M-15,blaCMY-117	qnrB1	aadA1, aac(3)-IIa,aac(6')-Ib-cr,aadA5,aph(6)-Id,aph(3'')-Ib,armA	cmlA1, catB3,catA1	tet(A)	dfrA14, dfrA17	sul1,sul2	ARR-2	msr(E), mph(E)			cluster3	Putative clonal
1921	C. freundii/braakii	C. freundii	18		IncHI2/IncHI2A, IncR	blaCTX-M-15,blaOXA-1,blaTEM-1B,blaCMY-117	IncHI2/IncHI2A-blaCTX-M-15-blaOXA-1-blaTEM-1B	296903			blaCTX-M-15,blaCMY-117	qnrB1	aadA1, aac(3)-IIa,aac(6')-Ib-cr,aadA1,aph(3'')-Ib,armA	catA1,catB3	tet(A)	dfrA14,dfrA17	sul1,sul2					cluster3	Putative clonal
1922	C. freundii/braakii	C. freundii	114		IncHI2/IncHI2A, IncFIB(pB171) 91.45%, ColpVC 84.38%	blaCTX-M-15,blaOXA-1,blaTEM-1B, blaCMY-48	IncHI2/IncHI2A-blaCTX-M-15-blaOXA-1-blaTEM-1B	307203			blaCMY-48	qnrB1	aadA1, aadA2, aph(6)-Id, aac(6')-Ib-cr , aac(3)-IIa, aph(3'')-Ib	catA1, catB3	tet(A), tet(D)	dfrA12, dfrA14	sul1,sul2					cluster2	Putative clonal
1923	C. freundii/braakii	C. freundii	62-1LV	aspC_48*	95.25% IncFIA(pBK30683)-IncR 99.6%, 93.63% IncFII(S)-IncFII(SARC14) 95.07%, IncC	blaSHV-12,blaCTX-M-15,blaOXA-1,blaTEM-1B, blaACC-1,blaSCO-1,blaCMY-150	IncFIA(pBK30683)/IncR-blaOXA-1; IncC-blaSHV-12-blaACC-1-blaSCO-1-blaTEM-1B	47258; 179961			blaCTX-M-15,blaCMY-150	qnrB38	aac(6')-Ib-Hangzhou,aac(6')-Ib-cr, aac(3)-Iia,	catB3		dfrA21	sul1						Unlinked
1924	C. freundii/braakii	C. freundii	98		IncHI1B(pNDM-MAR)-pKPC_CAV1321	blaCTX-M-15,blaOXA-1, blaLAP-2, blaCMY-109	IncHI1B(pNDM-MAR)/pKPC-CAV1321-blaCTX-M-15-blaLAP-2-blaOXA-1	329267			blaCMY-109	qnrS1, qnrB38*(99.84%)	aadA1, aac(3)-IIa, aac(6')-Ib-cr	catB3		dfrA15	sul1					cluster7	Putative clonal
1925	C. freundii/braakii	C. freundii	216		IncFII(Cf)	blaTEM-1B,blaTEM-2,blaCMY-48	IncFII(cf)-blaTEM-2	117705			blaCMY-48,blaTEM-1B		aadA1, aac(3)-Iia,aac(6')-If			dfrA1	sul1						Unlinked
1926	C. freundii/braakii	C. werkmanii	259		92.37%Col(pHAD28)-Col440II 83.57%	blaOXA-1,blaCMY-98					blaOXA-1,blaCMY-98		ant(2'')-IIa, aph(6)-Id,aadA1, aph(3'')-Ib	catA1,catB3	tet(B)	dfrA19	sul1,sul2					cluster10	Putative clonal
1927	C. freundii/braakii	C. freundii	22		91.45%IncFIB(pB171)-IncFII(Yp) 99.57%, IncFII(pKP91)-IncFIA(pBK30683), 90.84% Col(pHAD28)	blaCTX-M-15, blaOXA1, blaTEM-1B,blaCMY-48	IncFIB(pB171)/IncFII(Yp)-blaCTX-M-15-blaTEM-1B-blaOXA-1	176801			blaCMY-108	qnrB1	aph(6)-Id,aadA2, aph(3'')-Ib,aac(3'')-IIa	catB3		dfrA12	sul2,sul1		mph(A)			cluster5	Putative clonal
1928	C. freundii/braakii	C. portucalensis	647		IncX3, IncFII(pKPX1)-repB(R1701), Col440II-Col(pHAD28) 92.37%	blaCTX-M-15,blaCMY-108					blaCMY-108	qnrB6				dfrA1	sul1	ARR-3					Unlinked
1929	C. freundii/braakii	C. freundii	19		IncN	blaCTX-M-32, blaCMY-152	IncN-blaCTX-M-32	40253			blaCMY-152		aadA1, aph(6)-Id, aph(3'')-Ib			dfrA1							Unlinked
1930	C. freundii/braakii	C. freundii	91		IncHI2/IncHI2A, IncR	blaSHV-12,blaCTX-M-15,blaOXA-1,blaTEM-1B,blaCMY-150	IncHI2/IncHI2A-blaCTX-M-15-blaSHV-12-blaOXA-1-blaTEM-1B	307305			blaCMY-150	qnrB1, qnrB38	aac(6')-If, aph(6)-Id, aac(6')-IIc, aac(6')-Ib-cr, aac(6')-IIa, aadA5	catB3	tet(A)	dfrA19, dfrA17,dfrA14	sul1		mph(A), ere(A)	mcr9.1			Unlinked
1931	C. freundii/braakii	C. werkmanii	259		Col(pHAD28) 91.6%	blaOXA-1,blaCMY-98					blaOXA-1,blaCMY-98	qnrB34	aadA1, ant(2'')-Ia, aph(6)-Id, aph(3'')-Ib	catB3, catA1	tet(B)	dfrA19						cluster10	Putative clonal
1932	C. freundii/braakii	C. freundii	216		IncFII(Cf)	blaTEM-2, blaTEM-1B, blaCMY-48	IncFII(cf)-blaTEM-2	94974			blaCMY-48,blaTEM-1B		aac(6')-If, aac(3)-IIa, aadA1			dfrA1						cluster4	Putative clonal
1933	C. freundii/braakii	C. freundii	216		IncFII(Cf)	blaTEM-1B, blaTEM-2, blaCMY-48	IncFII(cf)-blaTEM-2	122714			blaCMY-48,blaTEM-1B		aac(6')-If, aac(3)-IIa, aadA1			dfrA1,	sul1					cluster4	Putative clonal
1934	C. freundii/braakii	C. freundii	98		IncHI1B(pNDM-MAR)-pKPC_CAV1321	blaCTX-M-15, blaOXA-1,blaCMY-109, blaLAP-2	IncHI1B(pNDM-MAR)/pKPC-CAV1321-blaCTX-M-15-blaOXA-1-blaLAP-2	215385			blaCMY-109	qnrS1, qnrB38*(99.84%)	aac(3)-IIa, aac(6')-Ib-cr,aadA1,	catB3		dfrA15	sul1					cluster7	Putative clonal
1935	C. freundii/braakii	C. freundii	114		IncHI2/IncHI2A-IncFIB(pB171) 91.45%	blaCTX-M-15,blaOXA-1, blaTEM-1B, blaCMY-48	IncHI2/IncHI2A-blaCTX-M-15-blaOXA-1-blaTEM-1B	328295			blaCMY-48	qnrB1	aac(6')-Ib-cr, aac(3)-Iia, aph(6)-Id. aph(3'')-Ib, aadA1	catA1,catB3			sul2					cluster1	Putative clonal
1936	C. freundii/braakii	C. portucalensis	267,201,103-3LV	aspC_89*, lysP*,mdh_1*	99.22% IncN,IncFIB(pB171) 91.45%	blaCTX-M-15, blaOXA-1, blaCMY-129					blaCMY-129, blaCTX-M-15,blaOXA-1	qnrB54	aac(6')-Ib-cr	catB3	tet(D)	dfrA7	sul1,sul2						Unlinked
1937	C. freundii/braakii	C. freundii	19		NA	blaCTX-M-15,blaOXA-1, blaTEM-1B, blaCMY-152					blaCMY-152, blaCTX-M-15 (no Inc Types),blaOXA-1 (no Inc Types), blaTEM-1B (no Inc Types)	qnrB1	aac(3)-IIa, aph(6)-Id, aph(3'')-Ib , aadA1, aac(6')-Ib-cr	catA1, catB3	tet(A)	dfrA14	sul2					cluster9	Putative clonal
1938	C. freundii/braakii	C. freundii	540		IncHI2/IncHI2A	blaCTX-M-15, blaOXA-1,blaTEM-1B,blaCMY-79	IncHI2/IncHI2A-blaCTX-M-15-blaOXA-1-blaTEM-1B	332522			blaCMY-79	qnrB1	aph(6)-Id, aph(3'')-Ib, aac(6')-Ib-cr	catB3, catA1	tet(A)	dfrA14	sul2,sul1						Putative plasmids
1940	C. freundii/braakii	C. pasteurii	639		pKPC_CAV1321, Col(pHAD28)	blaCMY-2					blaCMY-2												Unlinked
1941	C. freundii/braakii	C. freundii	98		IncFIA(HI1)(pAR0022)-IncFII(pAR0022), 99.57% IncFII(Yp)-IncFIB(pB171) 91.45%	blaCTX-M-15, blaOXA-1, blaTEM-1B,blaCMY-109	IncFIA(HI1)(pAR0022)/IncFII(pAR0022)-blaCTX-M-15-blaOXA-1; IncFII(Yp)/IncFIB(pB171)-blaTEM-1B	128563			blaCMY-109, blaCTX-M-15	qnrB38*(99.84%)	aadA2, aph(6)-Id, aph(3'')-Ib, aac(3)-IId, aac(6')-Ib-cr,aac(3)-Iia	catB3		dfrA12	sul1,sul2		mph(A)				Unlinked
1942	C. freundii/braakii	C. freundii	98		IncHI1B(pNDM-MAR)-pKPC_CAV1321, IncFIB(pHCM2) 98.63%	blaCTX-M-15, blaOXA-1, blaCMY-109,blaLAP-2	IncHI1B(pNDM-MAR)/pKPC-CAV1321-blaCTX-M-15-blaOXA-1-blaLAP-2	209695			blaCMY-109	qnrS1; qnrB38*(99.84%)	aadA1, aac(6')-Ib-cr, aac(3)-IIa	catB3		dfrA15	sul1					cluster7	Putative clonal
1944	C. freundii/braakii	C. freundii	642		IncX3, IncFIB(K) 98.93%	blaSHV-12, blaCMY-89	IncX3-blaSHV-12	44000			blaCMY-89	qnrS1	aadA2		tet(A)	dfrA12	sul1		mph(A)				Unlinked
1945	C. freundii/braakii	C. freundii	19		NA	blaCTX-M-15, blaOXA-1, blaTEM-1B, blaCMY-152					blaCTX-M-15, blaOXA-1, blaTEM-1B, blaCMY-152	qnrB1	aph(6)-Id, aph(3'')-Ib, aac(6')-Ib-cr, aadA1	catA1, catB3	tet(A)	dfrA14	sul2					cluster9	Putative clonal
1946	C. freundii/braakii	C. freundii	98		IncHI2/IncHI2A, IncFIA(HI1)(pAR0022)-IncFII(pAR0022)	blaCTX-M-15, blaOXA-1, blaTEM-1B, blaCMY-109	IncHI2/IncHI2A-blaCTX-M-15-blaOXA-1-blaTEM-1B	333721			blaCMY-109	qnrB1,qnrB38*(99.84%)	aph(6)-Id, aph(3'')-Ib, aac(6')-Ib-cr, aadA1	catA1, catB3	tet(A)	dfrA14	sul2						Unlinked
1947	C. freundii/braakii	C. freundii	18		IncHI2/IncHI2A, IncR	blaCTX-M-15,blaOXA-1, blaTEM-1B, blaCMY-117	IncHI2/IncHI2A-blaCTX-M-15-blaOXA-1-blaTEM-1B	314313			blaCTX-M-15,blaCMY-117	qnrB1	aph(6)-Id, aph(3'')-Ib, aac(6')-Ib-cr, aadA5,aadA1	catA1, catB3	tet(A)	dfrA14, dfrA17	sul1,sul2					cluster3	Putative clonal
1948	C. freundii/braakii	C. europaeus	97		NA	blaCFE-1					blaCFE-1	qnrB33											Unlinked
1949	C. freundii/braakii	C. werkmanii	UNKNOWN	arcA_81*, aspC_22*, clpX_59*, dnaG_20*, fadD_237*	IncC	blaCTX-M-15,blaOXA-1, blaCMY-98	IncC-blaCTX-M-15-blaOXA-1	113212			blaCMY-98	qnrB11	aac(6')-Ib-cr, aac(3)-IIa	catB3	tet(A)	dfrA5	sul1,sul2		ere(A)				Unlinked
1957	C. freundii/braakii	C. freundii	22-1LV	clpX_12*	IncHI2/IncHI2A, IncL, IncFII(Cf)-IncFIB(pB171) 91.45%	blaOXA-48, blaCTX-M-15, blaOXA-1,blaTEM-1B,blaCMY-48	IncHI2/IncHI2A-blaCTX-M-15-blaTEM-1B-blaOXA-1; IncFII(Cf)-IncFIB(pB171)-blaCTX-M-15	236785;200018	IncL-blaOXA-48	63591	blaCMY-48	qnrB1	aadA1, aac(6')-Ib-cr, aac(3)-IIa, aph(3'')-Ib, aph(6)-Id	catB3, catA1		dfrA1	sul2						Putative plasmids
1958	C. freundii/braakii	C. werkmanii	259		Col(pHAD28) 90.84%	blaOXA-1,blaCMY-98					blaOXA-1,blaCMY-98	qnrB34	aadA1, aph(3'')-Ib, aph(6)-Id,ant(2'')-Ia	catA1, catB3		dfrA19	sul1,sul2					cluster10	Putative clonal
1959	C. freundii/braakii	C. freundii	18-1LV	lysP_14*	IncFII, 93.63% IncFII(S)-IncFII(SARC14) 95.07%, 98.52% IncFIB(pHCM2)	blaCTX-M-15, blaOXA-1, blaTEM-1B, blaCMY-117	IncFII-blaCTX-M-15-bla-OXA-1	49537			blaTEM-1B, blaCMY-117		aadA5, aac(6')-Ib-cr, aac(3)-IIa	catB3	tet(A)	dfrA17	sul1						Putative plasmids
1960	C. freundii/braakii	C. europaeus	423		IncFII	blaCTX-M-15,blaTEM-1B*(99.87%),blaCFE-1	IncFII-blaCTX-M-15-blaTEM-1B	71207			blaCFE-1	qnrB28									FosA3		Putative plasmids
1962	C. freundii/braakii	C. freundii	98		IncHI1B(pNDM-MAR)/IncFIB(pNDM-Mar), pKPC_CAV1321	blaCTX-M-15,blaOXA-1,blaLAP-2, blaCMY-109	IncFIB(pNDM-MAR)-IncHI1B(pNDM-MAR)-blaCTX-M-15-blaOXA-1-blaLAP-2	251550			blaCMY-109	qnrS1, qnrB38*(99.84%)	aadA1, aac(6')-Ib-cr, aac(3)-IIa	catB3		dfrA15	sul1					cluster7	Putative clonal
1963	C. freundii/braakii	C. portucalensis	105,249,337,129,572,889,151-1LV	lysP_57*	IncFIB(pB171) 91.45%	blaCTX-M-15, blaTEM-1B, blaSCO-1,blaCMY-46	IncFIB(pB171)-blaSCO-1-blaTEM-1B	143902			blaCTX-M-15,blaCMY-46	qnrB18, qnrB6	aadA2, aadA16,aac(6')-Ib-cr, aac(3)-IIa, aph(6)-Id ,aph(3'')-Ib	catA2	tet(A)	dfrA12, dfrA27	sul1,sul2	ARR-3	mph(A)				Unlinked
1964	C. freundii/braakii	C. freundii	new ST (2)	near ST668	NA	blaCMY-135					blaCMY-135						sul2						Unlinked
1965	C. freundii/braakii	C. pasteurii	new ST	near ST184	NA	blaCMY-2					blaCMY-2												Unlinked
1966	C. freundii/braakii	C. freundii	new ST (3)	near ST214	IncHI2/IncHI2A, 98.7%IncFIA(HI1)(pAR0022)/IncFII(pAR0022) 97.9%	blaCTX-M-15,blaOXA-1,blaTEM-1B, blaCMY-48	IncHI2/IncHI2A-blaCTX-M-15-blaOXA-1-blaTEM-1B	261056			blaCTX-M-15,blaCMY-48	qnrB1	aph(3'')-Ib, aadA1, aac(6')-Ib-cr, aac(3)-Iia,aph(6)-Id	catA1, catB3			sul2						Putative plasmids
1967	C. freundii/braakii	C. freundii	216		IncFII(Cf)	blaTEM-1B,blaTEM-2,blaCMY-48	IncFII(cf)-blaTEM-2	119485			blaTEM-1B, blaCMY-48		aac(3)-IIa, aadA1, aac(6')-If			dfrA1	sul1						Putative plasmids
1968	C. freundii/braakii	C. freundii	95		pKPC_CAV1321, IncFIB(pQil)-IncFII(K) 97.97%	blaSHV-12,blaCTX-M-15,blaCMY-51	IncFIB(pQil)/IncFII(K)-blaSHV-12-blaCTX-M-15	78409			blaCTX-M-15,blaCMY-51		aac(3)-IId, aadA1, aac(6')-Ib										Unlinked
1970	C. freundii/braakii	C. braakii	225		IncN 99.81%	blaSHV-12, blaTEM-1B,blaCMY-101	IncN-blaSHV-12-blaTEM-1B	62037			blaCMY-101		aph(3'')-Ib, aph(6)-Id				sul2						Unlinked
1971	C. freundii/braakii	C. freundii	918		99.57% IncFII(Yp)-IncHI1A(NDM-CIT)	blaTEM-2,blaCMY-48	IncFII(Yp)-IncHI1A(NDM-CIT)-blaTEM-2	362610			blaCMY-48		aac(3)-IIa,aac(6')-If										Unlinked
1972	C. freundii/braakii	C. freundii	22		IncFIB(pB171)-IncFII(Yp), IncFII(Cf), Col(pHAD28) 93.13%	blaCTX-M-15, blaOXA-1,blaCMY-48	IncFIB(pB171)-IncFII(Yp)-blaOXA-1	138053			blaCMY-48, blaCTX-M-15 (no Inc types)	qnrA1	aac(3)-IIa, aac(6')-Ib-cr, aadA1	catB3		dfrA1	sul1,sul2	ARR-3	mph(A)			cluster6	Unlinked
1973	C. freundii/braakii	C. freundii	410		IncFII	blaCTX-M-14,blaCMY-97	IncFII-blaCTXM-14	71464			blaCMY-97												Unlinked
1974	C. freundii/braakii	C. europaeus	764-2LV	aspC_53*, dnaG_92*	NA	blaCFE-1					blaCFE-1	qnrB28 (99.53%)											Unlinked
1975	C. freundii/braakii	C. pasteurii	491		96.34% repE(pEh60-7), IncFIB(pNDM-Mar)/IncHI1B(pNDM-MAR)	blaCTX-M-15, blaOXA-1, blaLAP-2,blaCMY-53	IncFIB(pNDM-MAR)-IncHI1B(pNDM-MAR)-blaCTX-M-15-blaOXA-1-blaLAP-2	258626			blaCMY-53	l	aadA1, aac(3)-IIa, aac(6')-Ib-cr	catB3		dfrA15	sul1						Putative plasmids
1976	C. freundii/braakii	C. freundii	918		99.57% IncFII(Yp),IncHI1A(NDM-CIT)	blaTEM-2, blaCMY-48	IncFII(Yp)-blaTEM-2	125509			blaCMY-48		aac(3)-IIa,aac(6')-If										Putative plasmids
1977	C. freundii/braakii	C. portucalensis	63		99.57% IncFII(Yp)-IncFIB(pB171) 91.45%, IncN 99.61%	blaVIM-1, blaVIM-4, blaCMY-129			IncN-blaVIM-1	49360	blaCMY-129, blaVIM-4 (no Inc types)	qnrS1, qnrB2	aadA2, aac(6)-IIc, aac(6')-IIc, aac(6')-Ib3, aac(6')-29a* 99.14%	catB3		dfrA12	sul1	ARR-7	mph(A)				Unlinked
1978	C. freundii/braakii	C. freundii	95		98.32% IncA	blaSHV-12,blaCMY-51	IncA-blaSHV-12	139407			blaCMY-51		aac(6')-Ib3,aadA1	catB2			sul1			mcr9.1			Unlinked
1979	C. freundii/braakii	C. freundii	114		IncHI2/IncHI2A, IncFIB(pB171) 91.45%	blaCTX-M-15,blaOXA-1,blaTEM-1B,blaCMY-48	IncHI2/IncHI2A-blaCTX-M-15-blaOXA-1-blaTEM-1B	270522			blaCMY-48, blaCTX-M-15	qnrB1	aadA1,aac(6')-Ib-cr, aac(3)-IIa, aph(6)-Id ,aph(3'')-Ib	catB3, catA1,catA2	tet(D)		sul2					cluster1	Putative clonal
1980	C. freundii/braakii	C. freundii	new ST (4)	near ST981	IncFII, IncHI2/IncHI2A, Col(pHAD28) 92.37%	blaCTX-M-3,blaTEM-1B*(99.87%),blaCMY-48	IncFII-blaCTX-M-3-blaTEM-1B	72159			blaCMY-48		aac(6')-If							mcr9.1	FosA3		Unlinked
